# Supplementary material for: The current status and influencing factors of personal mastery in patients with gout: a cross-sectional study
Source: PeerJ. 2026 Jun 8;14:e21393. doi: 10.7717/peerj.21393 (PMC13256057; doi:10.7717/peerj.21393)
Supplement: Supplemental Information 2 [file peerj-14-21393-s002.xlsx]

## Sheet: Sheet1
Genger	Age	Education Level	Monthly Income	Residence	BMI	Uric acid	Duration of illness	Number of attacks	Tophi	Family history	Comorbidities	Personal mastery 1	Personal mastery 2	Personal mastery 3	Personal mastery 4	Personal mastery 5	Personal mastery 6	Personal mastery 7	Personal mastery total	Mindfulness 1	Mindfulness 2	Mindfulness 3	Mindfulness 4	Mindfulness 5	Mindfulness 6	Mindfulness 7	Mindfulness 8	Mindfulness 9	Mindfulness 10	Mindfulness 11	Mindfulness 12	Mindfulness 13	Mindfulness 14	Mindfulness15	Mindfulness total	Pain self-efficacy 1	Pain self-efficacy 2	Pain self-efficacy 3	Pain self-efficacy 4	Pain self-efficacy 5	Pain self-efficacy 6	Pain self-efficacy 7	Pain self-efficacy 8	Pain self-efficacy 9	Pain self-efficacy 10	Pain self-efficacy total
1	2	2	2	2	3	2	3	3	1	0	2	1	2	5	4	5	5	5	27	3	3	6	1	1	2	6	3	3	3	3	6	5	6	5	56	3	4	5	3	2	4	3	4	4	4	36
1	1	3	5	2	3	2	3	4	1	0	1	3	4	5	5	5	1	4	27	3	5	3	3	5	3	6	6	2	4	5	6	3	6	5	65	3	6	6	6	6	3	3	6	4	5	48
1	2	4	4	2	2	1	1	2	1	0	2	2	3	4	4	4	3	3	23	3	3	4	3	4	3	3	4	3	3	3	3	4	3	3	49	4	3	3	3	3	3	4	4	4	4	35
1	2	4	4	2	2	2	4	1	1	0	4	4	4	4	4	4	2	4	26	3	5	5	4	5	2	5	4	4	5	4	3	3	3	2	57	3	3	3	3	4	4	4	4	4	4	36
1	1	4	5	1	2	2	3	2	0	0	3	5	5	4	4	5	3	5	31	3	5	2	5	3	2	5	6	2	2	3	3	3	3	3	50	5	4	6	3	5	4	3	5	4	4	43
1	1	4	5	2	3	2	2	4	1	0	1	4	4	4	4	4	2	4	26	5	5	5	4	3	5	5	5	4	4	3	4	5	5	3	65	4	4	3	3	3	3	4	4	4	3	35
1	1	4	5	1	1	2	3	2	0	0	1	5	5	5	5	5	4	5	34	3	5	5	6	6	6	6	6	6	6	6	6	6	6	6	85	6	6	6	6	6	6	4	6	6	6	58
1	3	4	5	2	3	1	2	4	0	0	1	3	4	5	4	4	2	3	25	3	3	3	5	2	3	3	3	4	3	3	3	4	3	4	49	5	6	6	3	2	2	2	3	3	3	35
1	1	4	4	2	3	1	2	2	0	0	2	4	4	4	4	4	3	3	26	2	3	4	3	5	2	5	4	3	4	3	5	2	5	2	52	1	1	4	4	3	3	4	3	2	2	27
1	1	3	3	1	1	2	3	2	0	0	1	4	4	4	4	4	2	4	26	3	6	5	4	5	4	5	5	6	2	5	5	4	3	6	68	4	5	6	4	6	4	2	6	6	5	48
1	1	4	5	2	3	2	1	2	1	0	1	4	4	3	4	4	4	4	27	3	5	3	3	2	1	2	3	2	2	2	4	3	4	1	40	4	3	5	5	4	4	4	5	5	4	43
1	1	3	4	2	2	1	1	2	1	0	1	3	2	3	3	4	3	3	21	3	6	4	5	6	2	5	3	3	3	4	5	2	3	6	60	2	2	3	3	2	3	4	2	3	2	26
1	1	4	3	1	3	2	1	2	0	1	3	2	3	4	4	5	3	2	23	2	5	5	5	6	5	5	5	6	6	5	3	5	5	5	73	4	5	5	5	5	3	3	2	4	3	39
1	2	2	2	1	2	2	1	3	1	0	1	2	2	3	3	5	3	3	21	2	3	3	3	2	4	3	3	3	4	5	4	4	4	4	51	2	1	2	1	1	2	3	4	4	4	24
1	1	4	5	2	2	1	4	1	0	1	2	5	5	5	5	5	2	2	29	5	5	5	3	5	3	5	4	4	5	3	5	4	5	5	66	4	5	5	5	5	4	5	5	5	5	48
1	1	3	4	2	2	1	3	4	0	0	1	4	4	5	5	5	4	5	32	3	5	5	4	3	3	5	5	3	4	3	3	2	3	2	53	4	4	6	5	6	4	4	4	5	5	47
1	3	2	1	2	2	2	5	4	1	0	4	3	2	2	4	4	3	4	22	3	3	3	3	3	3	3	3	3	3	3	3	3	3	2	44	4	4	4	4	4	4	4	4	3	4	39
1	1	4	3	1	1	2	2	2	0	0	1	4	4	5	4	5	4	5	31	3	4	5	2	2	5	4	4	3	4	4	6	2	5	2	55	5	5	6	6	5	5	6	6	6	3	53
1	3	4	5	2	2	1	5	1	1	1	2	4	2	3	2	3	4	3	21	3	5	5	2	4	2	2	3	4	3	3	2	3	3	2	46	4	5	5	3	5	3	3	2	3	3	36
1	1	4	5	2	2	1	3	1	0	0	3	3	4	3	3	4	5	4	26	4	3	3	4	4	2	5	4	4	3	4	3	3	5	4	55	4	3	2	2	4	4	3	4	5	4	35
2	4	3	2	2	2	1	3	1	1	0	2	2	2	4	4	3	2	2	19	2	4	3	4	2	3	2	3	3	3	2	3	3	3	3	43	0	3	3	3	3	3	3	2	2	4	26
1	1	4	3	2	2	2	2	1	0	1	1	4	4	4	4	4	2	2	24	4	4	4	4	4	4	4	4	4	3	3	3	3	3	3	54	3	3	3	3	5	3	3	5	5	4	37
1	1	4	4	2	2	2	3	2	1	1	2	3	3	3	3	3	4	4	23	3	3	3	3	3	3	3	3	3	3	3	3	3	3	3	45	3	3	3	3	3	3	3	3	3	3	30
1	3	4	5	2	2	1	3	1	1	0	1	4	5	4	4	4	1	5	27	6	6	6	5	6	3	5	6	3	2	3	5	6	6	6	74	4	2	5	6	6	5	6	6	6	5	51
1	2	4	4	2	2	2	5	2	0	0	3	3	2	5	5	2	3	3	23	3	5	5	6	6	6	6	4	3	5	2	3	2	4	3	63	3	5	0	4	2	5	5	5	5	4	38
1	1	2	4	2	2	1	1	2	0	0	1	5	5	3	4	5	1	3	26	3	3	4	1	1	3	3	3	3	2	2	5	5	6	5	49	3	1	2	4	5	5	5	2	2	2	31
1	1	4	5	2	2	2	3	2	0	1	1	4	4	2	4	4	2	3	23	2	5	5	1	3	2	2	5	5	2	2	2	2	2	1	41	3	3	3	3	3	4	4	4	4	4	35
1	1	4	5	2	2	2	2	2	1	1	1	5	5	5	4	4	3	4	30	2	3	5	2	1	3	6	4	5	5	2	5	3	3	2	51	6	5	6	6	6	6	3	6	5	4	53
1	1	3	4	1	3	2	2	2	1	0	1	4	4	2	3	4	3	3	23	2	2	3	1	2	3	4	5	2	5	6	2	3	3	1	44	1	0	3	5	3	0	6	3	3	2	26
1	1	4	5	2	3	1	4	4	1	0	1	4	4	3	4	4	2	5	26	5	5	5	6	3	5	5	3	3	5	2	5	3	5	3	63	3	3	5	4	3	2	4	4	5	4	37
1	2	2	3	2	1	2	3	4	1	0	4	5	3	3	3	3	2	4	23	3	3	3	3	3	3	5	3	3	3	5	3	3	3	5	51	1	2	4	3	1	2	3	4	4	4	28
1	3	2	2	2	2	1	4	3	1	0	1	3	3	5	3	5	5	5	29	6	6	6	6	6	1	1	1	4	6	2	6	6	6	3	66	5	4	5	3	3	4	5	4	4	4	41
1	1	4	5	2	3	2	2	4	0	0	1	4	4	5	4	4	3	3	27	3	5	5	2	2	3	3	4	5	4	5	5	5	5	3	59	2	0	0	4	3	2	4	3	2	3	23
1	1	4	5	2	3	2	1	2	0	0	1	4	4	4	4	4	4	4	28	5	3	5	3	2	5	5	5	4	5	2	3	4	3	2	56	1	2	2	2	2	2	2	3	3	3	22
1	3	2	2	1	1	1	3	4	1	0	4	3	2	3	3	3	3	3	20	2	3	2	4	2	2	3	2	2	3	3	3	2	3	2	38	2	2	2	1	2	1	1	3	2	3	19
1	2	4	4	1	3	2	2	2	0	0	1	3	3	3	3	3	4	4	23	3	3	3	6	3	6	6	3	3	3	3	6	3	3	3	57	3	3	3	3	3	3	3	4	4	6	35
1	1	4	3	1	3	2	2	2	1	0	1	5	3	4	4	4	3	4	27	3	3	3	4	4	5	5	4	4	3	3	3	3	5	3	55	3	5	5	5	4	3	4	4	4	4	41
1	1	4	4	2	3	2	1	2	0	0	2	5	5	5	5	5	2	2	29	5	5	5	5	5	5	5	5	5	5	5	5	4	4	3	71	3	3	4	4	4	4	4	5	5	5	41
1	4	4	3	2	1	2	2	2	1	0	4	2	2	2	2	4	4	4	20	3	3	2	2	2	2	3	3	3	3	3	4	3	4	1	41	3	2	3	1	2	1	1	2	2	3	20
1	1	4	5	2	3	2	4	1	0	0	1	5	5	5	5	5	3	4	32	3	5	6	5	5	5	5	5	5	5	5	4	4	5	2	69	5	6	5	4	6	5	4	5	5	5	50
1	1	4	4	2	3	2	3	1	0	0	3	3	3	2	4	4	4	3	23	1	5	1	2	1	3	3	3	1	2	5	2	3	2	3	37	2	2	2	3	2	2	2	2	2	2	21
1	2	4	5	2	1	2	3	2	0	0	2	3	3	4	4	3	4	3	24	3	5	3	5	3	3	3	2	3	2	2	2	2	2	2	42	2	4	4	4	4	4	4	4	4	3	37
1	1	2	5	2	2	2	2	2	0	0	1	4	4	4	4	4	3	3	26	4	6	3	6	6	6	6	5	6	6	6	6	4	6	6	82	3	5	5	5	5	5	5	5	5	4	47
1	2	1	1	1	2	2	4	4	1	0	4	2	2	2	2	3	4	4	19	2	2	2	2	2	2	2	2	2	2	2	2	2	2	2	30	3	3	3	3	3	3	3	3	3	4	31
1	3	4	4	2	2	1	2	2	0	0	3	3	1	5	5	5	5	5	29	3	3	6	4	2	1	6	6	3	5	6	6	6	6	6	69	1	3	5	5	3	4	4	3	5	3	36
1	1	4	5	2	2	2	3	1	1	0	1	4	4	4	4	4	3	4	27	3	5	4	4	2	5	3	3	5	5	3	4	3	3	3	55	4	4	4	4	4	4	4	4	4	3	39
1	2	2	2	1	1	2	2	2	0	0	3	3	2	4	3	1	4	5	22	2	3	4	4	2	1	4	3	3	4	2	3	5	4	3	47	3	4	5	4	5	4	3	4	5	4	41
1	1	4	4	2	2	2	4	2	1	1	1	5	3	3	4	4	3	4	26	2	4	3	3	2	2	3	3	3	2	2	3	3	2	2	39	5	3	4	4	4	5	3	3	4	4	39
1	3	2	2	2	2	1	4	4	1	1	4	3	3	2	4	3	2	3	20	3	5	5	5	5	3	5	3	5	5	3	5	5	5	5	67	2	2	4	2	3	3	4	4	4	4	32
1	3	2	2	2	2	2	5	3	1	0	4	3	3	3	4	4	2	4	23	2	2	2	3	2	2	4	3	3	3	3	3	3	3	4	42	3	2	4	2	3	3	3	3	5	4	32
1	1	4	5	2	3	2	5	1	0	1	1	5	5	5	5	5	2	4	31	5	5	5	6	6	2	5	3	5	6	6	3	5	6	5	73	0	0	6	4	2	4	0	2	4	4	26
1	1	2	4	1	2	2	1	2	1	0	1	2	1	2	3	5	3	3	19	2	3	4	4	4	4	3	3	3	3	1	3	3	3	1	44	1	2	1	4	1	4	6	4	4	4	31
1	1	3	3	2	3	2	3	4	1	1	1	4	4	4	3	4	2	2	23	2	3	5	5	2	3	3	5	5	2	3	3	3	3	3	59	5	3	5	2	3	5	2	2	2	2	31
1	4	4	2	2	2	2	1	2	0	0	4	2	3	5	5	5	2	2	24	3	3	3	3	3	2	6	6	6	6	3	6	6	6	2	64	3	2	3	2	3	4	2	3	5	4	31
1	1	4	3	2	3	2	3	2	0	1	1	3	3	3	5	4	3	3	24	1	1	2	1	3	3	6	1	1	2	3	3	2	3	2	34	2	6	3	3	3	3	3	3	3	3	32
1	2	4	3	2	3	2	5	2	1	0	2	5	5	5	5	4	2	3	29	3	3	3	2	3	2	4	5	4	3	3	3	3	2	3	46	6	5	6	3	5	6	3	5	6	5	50
1	2	4	5	2	1	2	2	1	0	0	1	5	4	4	4	5	3	4	29	3	3	3	4	3	4	4	4	4	4	4	4	4	4	2	54	4	4	4	4	4	4	4	5	4	4	41
1	2	2	5	2	3	2	4	2	0	1	3	3	3	4	4	3	3	4	24	3	6	3	6	6	6	6	3	3	3	3	3	3	3	2	59	4	4	4	4	4	4	4	4	4	3	39
1	2	4	5	2	2	2	3	4	0	0	1	4	2	3	3	5	2	3	22	2	3	1	1	4	5	2	1	1	2	1	2	2	1	3	31	4	1	0	5	3	4	1	2	2	4	26
1	1	3	3	1	3	2	1	2	0	1	1	4	4	4	3	4	3	1	23	5	6	5	6	5	5	5	4	4	3	3	5	5	4	2	67	3	4	4	4	3	3	4	4	4	4	37
1	1	4	5	2	2	2	4	1	1	1	2	4	4	4	4	4	4	4	28	3	5	3	2	3	2	4	4	2	4	5	5	5	5	2	54	5	5	5	5	4	6	5	4	5	4	48
1	1	4	5	1	2	2	3	4	1	0	1	5	4	5	5	5	4	1	29	5	6	6	5	5	6	6	6	6	5	5	4	4	5	5	79	6	6	6	6	6	6	5	5	6	6	58
1	3	4	5	2	3	1	4	2	0	0	1	5	4	5	4	5	4	5	32	3	5	2	5	3	5	5	5	6	6	6	5	5	5	5	71	6	3	3	5	3	3	3	5	5	6	42
1	2	2	2	1	3	2	5	4	1	0	1	1	2	2	2	3	4	3	17	3	3	3	2	5	2	3	4	2	3	2	3	4	3	2	44	3	1	1	3	1	1	3	1	3	1	18
1	2	3	4	2	2	2	3	2	0	0	1	3	3	4	4	5	1	2	22	3	3	4	3	3	3	3	3	3	4	3	4	3	3	3	48	3	3	3	3	3	3	3	3	3	3	30
2	4	2	2	2	1	2	2	2	1	0	2	2	2	2	3	3	3	3	18	2	3	2	4	2	1	2	2	2	2	3	3	2	2	3	35	3	2	3	3	2	3	1	1	2	3	23
1	3	1	2	2	1	2	2	3	0	1	3	4	3	4	3	3	3	3	23	3	3	3	4	3	5	3	4	3	3	3	3	3	3	5	51	3	3	3	4	4	4	4	4	4	4	37
1	1	4	4	2	3	1	2	3	1	1	2	5	3	5	4	4	2	4	27	2	6	5	5	3	3	5	3	3	4	2	5	5	5	3	59	5	5	5	5	4	3	2	2	4	4	39
1	2	2	1	1	3	2	2	4	0	0	1	3	3	4	4	5	2	3	24	3	3	3	3	2	3	4	3	3	3	3	3	2	2	2	42	3	2	3	1	3	3	4	4	3	4	30
1	3	3	3	2	3	2	5	2	0	0	2	4	3	1	5	4	3	3	23	3	4	3	4	2	3	3	3	3	3	2	2	2	2	2	41	3	2	4	1	3	3	2	3	3	3	27
1	3	3	3	2	2	2	5	2	0	0	2	4	4	4	4	4	4	4	28	5	6	4	4	3	5	5	4	3	5	5	6	5	5	3	68	4	5	5	5	5	4	4	5	6	4	47
1	3	2	2	1	2	1	5	2	1	0	3	4	3	4	4	4	3	3	25	3	5	5	5	3	5	5	5	5	5	3	3	3	3	3	61	2	2	3	3	3	4	3	4	4	3	31
1	1	4	4	1	2	1	3	3	0	0	1	5	5	5	5	5	4	4	33	5	5	5	6	6	6	6	6	6	6	6	6	6	6	5	86	5	5	5	6	6	6	4	4	5	5	51
1	1	3	3	2	3	2	3	2	1	0	1	4	4	4	4	4	2	3	25	2	5	5	2	4	3	3	5	4	5	5	5	5	4	5	62	4	5	4	5	5	5	3	3	5	4	43
1	1	3	2	2	2	1	1	2	0	0	1	4	3	3	3	5	3	4	25	6	3	5	2	3	2	5	4	3	5	5	2	1	5	3	54	5	2	5	1	4	5	4	4	3	6	39
1	1	1	2	2	2	2	3	2	1	0	3	4	2	2	1	4	5	5	23	4	3	3	5	4	2	3	5	5	6	3	3	2	5	2	55	4	3	6	6	4	3	0	2	1	3	32
1	3	1	1	1	3	2	5	4	1	1	3	2	1	2	3	3	3	3	17	2	2	2	5	1	1	2	2	2	2	3	3	3	3	3	36	1	1	2	1	2	2	2	2	2	2	17
1	2	3	5	1	2	2	1	2	0	0	1	4	5	5	4	5	4	4	31	2	3	5	4	3	6	4	3	4	3	4	4	3	4	4	56	5	5	5	3	5	6	3	4	5	4	45
2	1	2	2	1	1	2	2	2	0	1	1	3	3	3	4	3	2	4	22	2	3	3	3	3	3	3	2	2	2	2	3	3	3	3	40	3	3	3	1	3	2	2	4	4	2	27
1	1	2	3	2	2	2	1	2	0	0	3	3	4	2	3	3	3	4	22	3	3	4	4	5	3	3	4	4	3	3	3	2	3	2	49	3	4	4	3	4	4	2	4	5	4	37
1	1	4	5	2	2	2	2	2	1	0	2	4	4	5	5	5	4	4	31	4	5	5	5	5	5	6	5	6	6	6	3	6	6	5	78	5	4	4	6	5	5	4	4	3	3	43
1	2	4	5	2	3	1	3	4	1	0	3	4	4	4	4	4	2	2	24	3	3	4	3	3	4	4	4	3	3	3	4	4	4	3	52	1	4	4	4	4	4	1	1	4	1	28
1	1	4	5	2	3	2	3	2	1	0	1	4	4	4	4	5	4	4	29	4	6	6	2	2	2	5	5	5	6	5	3	5	6	3	65	2	1	2	3	3	2	3	2	2	2	22
1	1	4	5	2	3	1	2	3	0	1	1	5	4	5	4	5	3	4	30	6	6	5	1	6	5	6	5	5	5	6	6	5	6	5	78	6	0	0	6	6	6	5	5	6	5	45
1	2	3	3	2	2	1	3	1	0	0	1	5	5	5	5	5	2	4	31	3	3	4	4	6	5	6	6	6	6	5	3	6	5	5	73	5	4	5	5	6	5	4	3	5	5	47
1	1	4	4	2	2	1	2	1	0	0	1	3	4	3	4	4	3	4	25	3	5	3	3	5	3	3	3	6	3	3	5	2	4	3	54	1	4	3	4	4	5	4	4	3	5	37
1	3	2	2	1	2	2	4	3	1	1	4	2	3	2	2	3	2	3	17	2	2	2	4	2	1	3	1	2	2	3	4	1	3	4	36	2	1	3	1	2	2	1	3	3	3	21
1	2	4	5	2	3	2	3	2	1	0	2	4	4	4	4	4	3	4	27	3	5	5	5	3	3	5	4	5	5	5	5	5	5	5	68	4	4	4	4	4	4	4	5	5	5	43
1	1	4	5	2	2	2	3	1	0	0	2	4	3	3	3	4	3	4	24	4	4	4	3	3	4	4	4	3	4	3	3	2	3	3	51	4	4	4	3	4	4	2	4	4	4	37
1	1	3	4	2	1	1	2	1	0	0	1	5	5	5	5	5	4	4	33	6	6	6	6	6	6	6	6	6	6	6	6	5	6	5	88	6	6	6	6	5	5	5	6	6	6	57
1	2	2	1	1	2	1	2	2	0	0	3	4	4	4	3	3	3	3	24	2	3	2	3	3	2	3	2	2	3	4	3	4	4	3	43	3	4	4	3	4	3	3	4	4	3	35
1	1	4	2	1	3	2	3	2	1	1	1	1	1	4	4	4	3	5	22	2	2	2	2	2	3	2	2	2	2	2	3	3	3	2	34	4	1	1	3	2	4	4	3	4	5	31
1	1	4	5	2	3	2	2	2	1	0	2	5	4	4	4	4	2	2	25	2	3	3	3	3	3	3	4	3	2	3	3	4	3	4	46	3	4	4	4	4	4	4	4	3	3	37
1	2	4	5	2	2	2	3	3	0	0	1	4	4	4	4	4	3	5	28	3	3	3	3	3	4	5	3	3	3	3	3	2	6	3	50	5	5	5	5	5	5	5	5	5	5	50
1	1	4	5	1	3	2	1	1	0	0	1	5	4	5	5	5	2	4	30	6	6	5	2	2	2	3	3	3	4	3	6	1	3	2	51	5	5	5	5	5	5	5	5	3	2	45
1	2	4	5	2	2	2	5	1	0	0	1	5	5	5	5	5	4	5	34	5	6	6	6	6	6	6	6	6	6	5	5	5	5	5	84	5	1	4	4	4	4	1	4	4	4	35
1	1	4	5	2	2	2	4	3	1	1	4	5	5	5	5	5	1	1	27	4	4	3	4	4	3	4	4	4	4	4	4	4	5	4	59	3	3	4	3	3	4	3	3	4	4	34
1	1	3	2	1	3	2	3	4	0	0	4	3	2	4	4	4	3	2	22	3	5	3	3	3	3	3	3	3	2	2	3	2	4	2	44	3	2	2	2	3	2	2	3	3	3	25
1	3	3	4	2	2	1	5	1	0	1	1	3	4	5	5	5	2	4	28	3	3	3	3	3	3	5	5	6	6	5	6	3	3	6	63	4	4	4	4	4	4	4	4	5	4	41
1	1	4	4	2	3	2	2	1	0	0	1	4	4	4	4	4	3	4	27	3	3	4	4	4	3	4	4	4	4	4	4	4	5	5	59	5	5	5	5	5	5	5	5	4	4	48
1	2	2	1	1	2	2	2	3	1	0	1	4	3	4	3	3	2	3	22	3	3	3	3	3	3	3	3	2	3	3	3	2	3	3	43	3	3	3	3	3	3	2	3	3	4	30
1	2	4	5	2	2	2	4	3	1	0	3	5	5	4	5	4	1	2	26	3	3	4	5	5	3	3	3	3	4	3	3	5	5	5	57	4	3	5	5	6	4	1	4	4	3	39
1	2	2	2	2	2	2	3	1	0	1	1	5	5	5	5	5	4	4	33	3	5	6	3	6	6	6	6	4	6	6	6	3	6	6	78	4	6	5	5	5	5	6	6	6	5	53
1	1	3	3	2	2	1	2	2	1	0	2	4	4	4	4	3	3	3	25	4	4	4	4	4	3	3	4	4	4	4	4	4	5	5	60	2	3	3	3	4	4	4	4	4	4	35
1	1	4	3	2	3	2	3	4	1	0	2	3	4	4	4	4	2	4	25	3	4	4	4	4	4	4	4	5	5	5	4	4	4	4	62	3	4	3	2	4	3	4	4	4	4	35
1	2	2	2	1	2	1	4	4	1	0	2	3	2	2	3	3	3	3	19	2	2	2	2	2	2	1	2	2	2	3	2	3	2	1	30	2	2	2	2	2	1	1	3	3	3	21
2	2	1	2	1	3	1	2	2	0	0	1	3	3	4	4	4	3	3	24	3	3	3	3	3	3	3	3	3	3	3	4	4	4	4	49	3	3	3	3	3	3	4	4	4	5	35
1	1	4	5	2	3	2	3	2	0	0	1	5	5	4	5	5	3	1	28	6	5	5	1	5	4	5	6	6	5	3	5	6	5	1	68	4	2	6	6	4	2	6	3	2	5	40
1	3	1	1	1	1	2	4	2	1	1	4	3	3	2	3	4	2	3	20	3	4	2	3	4	2	2	3	2	4	3	2	3	2	3	42	2	2	2	2	4	4	4	3	3	3	29
1	1	3	3	1	3	2	2	1	0	0	1	4	4	4	4	4	2	2	24	6	6	4	3	3	4	3	3	2	3	4	3	3	3	3	53	3	5	4	3	3	3	3	3	3	3	33
1	2	4	3	1	2	2	2	2	0	0	1	4	4	4	4	4	2	3	25	3	3	4	5	3	3	3	3	3	3	3	3	3	3	4	49	1	3	3	3	3	4	4	4	4	4	33
1	1	3	5	2	3	2	1	2	0	0	2	5	4	4	3	4	3	3	26	4	4	4	4	4	4	4	4	5	5	5	5	5	5	1	63	0	3	3	6	3	3	4	4	4	4	34
2	2	3	2	2	2	1	2	2	0	0	3	4	4	4	4	4	2	3	25	3	4	4	3	4	3	4	4	4	6	3	4	4	4	4	58	4	4	4	4	4	3	4	4	5	5	41
1	2	2	1	1	3	1	2	4	0	0	1	4	4	4	4	3	3	3	25	3	4	5	5	4	3	1	3	4	4	3	3	4	3	2	51	2	4	3	4	3	4	5	4	5	5	39
1	1	4	5	2	3	2	1	2	0	1	1	4	4	4	4	4	3	4	27	5	3	5	3	2	5	5	5	5	5	3	4	4	4	4	62	5	5	5	5	4	4	4	4	5	4	45
2	1	4	3	2	2	2	1	2	0	0	1	4	5	3	4	4	4	4	28	4	2	4	2	5	2	4	5	3	3	3	2	2	3	2	46	4	0	3	4	4	4	4	4	4	4	35
1	3	4	4	2	2	2	5	3	0	0	3	5	5	5	5	5	2	2	29	3	5	6	5	4	3	6	3	6	6	6	6	5	5	6	75	6	5	6	6	6	6	6	5	5	6	57
1	1	4	4	2	3	2	2	2	1	0	1	2	3	3	3	3	2	2	18	3	3	3	3	2	2	3	2	2	2	3	3	3	3	1	38	2	2	1	3	3	1	4	3	2	3	24
1	3	3	2	1	2	1	5	4	1	0	2	3	2	3	2	4	3	3	20	3	3	4	4	3	3	3	3	3	3	2	2	3	4	4	47	2	2	2	2	3	3	3	3	3	3	26
1	1	4	4	2	3	1	2	1	0	1	4	4	4	3	5	4	4	4	28	5	5	5	2	5	4	3	2	2	2	2	3	4	5	5	54	4	4	5	5	5	4	6	6	6	6	51
1	1	4	3	2	1	2	1	1	0	0	1	3	3	3	3	2	4	4	22	2	5	6	2	1	3	3	4	4	5	4	4	4	4	5	55	3	2	0	5	4	4	3	0	2	2	25
1	2	4	5	2	3	1	3	1	0	0	3	4	4	4	4	4	4	4	28	3	4	3	4	3	3	6	5	5	3	3	5	3	6	5	61	5	5	3	4	5	5	3	4	6	6	46
1	1	3	2	1	2	2	1	3	1	0	1	2	2	3	3	4	2	3	19	3	4	3	2	2	3	3	3	3	3	2	2	2	2	2	39	2	3	3	2	3	2	2	3	4	3	27
1	1	4	2	2	2	2	3	1	1	0	2	4	4	4	4	4	2	2	24	4	3	4	3	3	4	3	4	4	4	3	3	4	4	4	54	3	3	3	3	3	3	3	3	3	3	30
1	1	4	5	2	3	1	3	2	0	1	1	4	4	4	4	3	4	3	26	5	3	2	4	6	3	3	2	5	6	5	1	2	5	2	54	5	0	2	1	0	5	1	2	3	4	23
1	3	3	2	2	2	2	5	1	1	0	2	4	4	4	3	4	3	4	26	4	5	4	4	3	4	4	3	4	4	4	4	5	4	5	61	4	4	4	4	3	3	4	4	3	3	36
1	4	4	3	2	3	2	1	2	0	1	2	4	4	4	4	4	4	4	28	4	4	4	4	4	4	3	3	5	5	4	4	4	5	5	62	2	5	5	2	4	2	5	5	5	4	39
1	1	4	3	2	2	2	1	2	0	0	1	4	4	4	4	4	4	4	28	3	3	5	5	5	3	5	5	6	6	3	2	4	4	5	64	4	5	5	5	5	6	4	5	5	3	47
1	1	3	3	2	3	2	2	1	0	0	1	5	5	5	4	4	2	3	28	5	5	5	5	5	5	5	5	5	4	4	4	4	4	4	69	5	5	5	5	5	5	4	4	4	4	46
1	2	2	2	2	3	2	1	2	0	0	1	1	3	4	5	5	2	3	23	1	2	2	2	2	2	2	2	2	2	2	4	4	4	4	37	2	2	2	3	2	2	3	3	3	3	25
1	1	4	2	2	1	2	1	2	0	0	1	3	4	4	3	4	3	4	25	3	5	4	2	3	3	4	3	3	4	2	5	5	4	4	54	3	3	3	3	3	4	2	3	3	5	32
1	2	4	4	2	2	1	1	1	1	0	2	4	4	5	4	4	4	4	29	3	5	3	4	4	3	3	4	3	4	4	3	1	3	4	51	3	3	4	2	3	3	3	3	3	5	32
1	1	4	5	2	2	2	2	2	0	0	1	4	4	4	4	5	4	5	30	2	5	3	2	1	4	5	4	3	5	5	2	3	3	3	50	5	5	5	5	4	6	6	6	5	5	52
1	2	3	3	2	2	2	2	1	0	0	1	4	4	5	4	5	2	2	26	3	5	3	5	2	4	3	3	5	5	5	3	3	3	3	55	2	2	2	3	3	4	4	3	5	4	32
1	1	4	3	2	2	2	2	2	1	1	1	4	4	4	5	4	4	4	29	4	4	4	4	4	4	5	5	5	5	5	5	5	5	5	69	4	4	4	4	4	5	5	5	5	4	44
1	3	4	5	2	3	2	4	2	1	0	3	4	4	4	4	4	4	4	28	3	4	3	3	3	2	3	6	5	6	5	3	4	5	3	58	4	4	4	3	5	4	3	4	4	3	38
1	1	4	5	2	2	2	3	2	0	1	1	5	3	5	2	3	3	3	24	5	6	6	5	3	4	6	6	6	6	3	5	4	4	2	71	2	2	3	3	3	3	2	5	3	3	29
1	3	2	3	1	2	2	4	2	1	0	3	2	3	3	3	3	3	3	20	2	3	3	3	3	3	3	3	3	3	3	3	2	2	2	41	2	3	2	1	3	2	2	3	3	2	23
1	2	2	3	2	2	1	4	1	0	0	4	3	4	5	4	4	3	1	24	4	4	4	4	4	3	3	4	4	4	4	4	4	4	4	58	3	3	3	4	4	3	3	3	4	3	33
1	1	4	3	2	2	1	1	1	0	0	1	4	4	3	3	4	4	4	26	3	3	3	3	3	3	3	4	4	5	5	6	6	5	5	61	4	4	4	4	5	5	5	4	4	4	43
1	2	2	3	2	2	2	3	2	1	0	3	4	2	3	3	4	4	5	25	3	3	6	4	3	3	6	5	5	6	5	4	4	4	6	67	3	3	4	4	3	3	4	4	3	4	35
2	1	4	2	2	3	2	1	2	0	0	2	3	4	4	4	3	2	3	23	3	5	5	4	3	2	2	2	2	2	2	2	2	2	2	40	3	4	3	4	4	3	4	4	4	4	37
1	3	4	3	2	2	1	3	3	1	0	4	4	3	4	3	3	3	3	23	4	3	4	3	3	3	4	3	4	3	4	4	4	3	3	52	3	3	3	3	3	3	3	3	3	5	32
1	1	4	3	2	3	2	1	2	0	0	1	5	5	5	5	5	4	4	33	6	6	3	2	6	6	6	5	5	5	5	5	5	5	5	75	5	6	5	6	5	6	6	6	6	6	57
1	2	4	1	2	1	2	3	2	1	0	4	5	4	4	3	3	1	1	21	3	3	3	2	2	2	3	3	3	3	3	3	2	2	2	39	1	1	2	2	2	2	2	2	2	3	19
1	2	4	5	2	1	1	3	1	0	0	1	4	4	4	4	4	2	4	26	4	4	4	4	4	4	4	4	4	4	4	4	3	3	3	57	4	4	4	4	4	4	3	3	4	3	37
1	2	4	4	2	2	2	2	3	0	0	3	4	4	4	4	4	3	3	26	3	3	4	4	2	1	5	3	5	5	5	5	4	5	5	59	3	4	4	5	4	3	3	3	3	3	35
1	2	2	1	1	2	1	1	2	0	0	4	4	2	4	3	3	3	3	22	2	6	3	2	3	3	6	3	4	4	3	4	5	3	4	55	0	2	1	2	2	2	2	1	2	3	17
1	1	4	5	2	1	2	2	1	0	0	1	4	4	4	4	5	4	4	29	3	3	5	3	3	6	4	3	2	3	3	3	3	4	6	54	5	4	5	5	4	5	5	6	6	5	50
1	3	3	3	2	3	2	1	2	0	0	1	3	4	4	4	3	3	3	24	3	3	4	4	4	4	4	4	4	4	3	3	4	4	4	56	3	3	5	3	5	4	3	3	5	5	39
1	1	4	4	2	3	2	3	3	1	1	3	4	5	5	5	4	2	1	26	3	5	4	4	2	5	2	3	2	3	3	3	3	3	3	48	5	5	5	5	5	5	5	5	4	4	48
1	1	4	5	2	2	2	1	2	0	1	1	4	4	4	4	4	3	3	26	3	4	5	5	4	3	4	3	4	5	3	4	5	3	3	58	4	6	5	5	5	5	4	3	4	3	44
1	1	4	3	2	3	2	3	2	1	0	1	4	4	4	4	4	3	3	26	3	3	5	3	5	5	3	3	3	3	3	3	5	3	5	55	3	2	3	3	2	2	3	3	3	4	28
1	1	4	5	2	2	2	2	1	1	0	2	4	4	4	4	5	3	3	27	5	5	5	4	5	5	5	5	5	5	2	3	4	5	5	68	5	5	5	5	5	5	5	5	4	4	48
2	2	3	1	1	1	2	2	2	1	0	2	2	4	4	4	3	2	2	21	3	5	2	2	2	5	3	4	4	4	3	4	3	4	3	51	4	4	4	3	3	1	1	2	3	3	28
1	1	4	3	2	2	2	3	2	0	0	1	4	4	4	4	4	3	4	27	5	6	6	3	4	3	6	6	6	6	6	6	5	6	3	77	4	5	5	4	4	4	3	4	4	3	40
1	3	2	3	2	2	1	4	2	1	0	2	2	3	3	2	3	2	3	18	2	2	2	2	2	2	2	2	2	2	2	2	2	2	2	30	0	3	3	3	3	2	2	2	2	2	22
1	1	4	3	2	3	2	3	3	0	0	1	4	5	4	4	4	4	4	29	3	5	5	3	4	5	5	5	5	5	3	5	3	3	2	61	4	4	5	5	4	4	3	5	5	4	43
1	1	4	5	2	2	2	2	2	0	0	1	5	5	5	4	4	4	4	31	5	5	5	5	5	6	6	6	6	6	5	6	6	6	6	84	6	6	6	6	2	6	0	6	3	4	45
1	1	2	3	2	3	2	2	3	1	0	3	4	4	4	4	4	2	2	24	3	4	4	4	4	4	4	4	4	4	4	4	3	3	3	56	3	1	3	3	1	1	1	3	4	4	24
1	3	3	3	2	2	1	3	1	1	0	1	3	3	3	3	3	4	5	24	3	5	4	5	5	4	5	3	4	5	5	5	4	5	4	66	3	4	5	5	4	4	3	3	3	3	37
1	1	2	4	1	2	2	2	3	0	0	1	2	3	3	3	3	4	3	21	3	3	3	3	3	3	4	5	6	6	4	4	4	4	4	59	4	4	3	3	3	1	0	0	0	1	19
1	3	3	3	2	1	1	2	1	0	0	2	4	4	5	5	5	1	1	25	4	3	5	4	3	5	3	4	5	4	4	4	3	3	3	57	4	4	5	5	5	4	3	3	4	4	41
1	1	3	5	2	3	1	3	4	1	0	1	4	4	4	4	4	3	4	27	3	3	3	3	4	4	4	4	4	4	5	4	4	4	4	57	4	5	6	4	4	5	5	5	4	4	46
1	1	4	3	2	2	1	3	2	0	0	1	4	3	4	4	4	4	3	26	3	6	5	5	3	4	6	5	5	5	5	5	6	3	3	69	3	4	4	3	4	3	3	3	3	3	33
1	1	3	5	2	3	2	3	1	0	0	3	1	3	5	4	5	2	5	25	3	3	4	5	1	3	6	3	6	6	4	4	6	4	4	62	3	1	3	3	3	3	3	3	3	3	28
1	3	1	3	2	2	2	3	3	1	0	3	4	4	4	4	4	1	1	22	4	3	4	4	4	4	5	3	5	4	4	3	3	3	3	56	6	3	3	0	0	0	0	3	3	3	21
1	2	4	5	2	3	2	5	2	1	0	1	5	5	5	5	4	2	4	30	3	6	5	5	2	2	6	5	6	6	3	5	6	6	6	72	5	5	5	5	5	5	4	5	5	4	48
1	1	4	3	2	3	2	3	3	1	0	1	4	4	4	4	5	2	2	25	3	5	3	3	4	3	5	2	2	3	2	3	4	4	2	48	1	2	3	3	3	2	3	3	4	4	28
1	1	4	5	2	3	2	2	4	1	0	1	4	4	4	4	4	2	4	26	3	5	3	6	2	3	3	2	3	3	3	3	3	4	4	50	3	5	5	5	5	3	4	4	5	5	44
1	3	4	3	2	2	2	3	4	0	1	2	4	4	4	4	4	2	3	25	2	4	4	4	3	2	4	3	4	3	4	4	4	2	2	49	3	3	3	3	4	3	1	2	3	3	28
1	2	2	3	1	2	1	1	2	1	0	2	3	2	2	2	3	2	3	17	3	2	2	3	3	2	2	2	2	2	2	2	3	3	3	36	2	3	3	3	3	3	3	3	3	3	29
2	3	4	4	2	2	2	1	1	0	0	3	4	3	4	4	4	3	3	25	4	4	4	4	5	5	5	4	4	4	4	3	3	3	3	59	3	4	4	5	4	4	4	4	3	3	38
1	1	4	3	2	1	2	2	2	1	1	1	4	4	4	4	4	3	3	26	3	5	5	3	3	2	2	5	5	3	3	3	3	3	3	51	4	2	4	4	4	4	4	4	4	3	37
1	3	2	2	1	2	2	5	2	1	0	3	3	3	3	3	3	3	3	21	3	3	3	3	3	4	2	3	3	2	4	2	4	4	3	46	3	3	3	2	2	2	2	2	3	3	25
1	2	2	2	1	2	1	3	2	1	0	3	3	3	3	3	3	3	2	20	3	3	3	3	2	2	3	4	3	3	2	4	4	3	3	45	3	2	2	1	3	3	3	1	1	3	22
1	1	3	5	2	3	1	3	1	0	0	2	5	5	5	5	4	4	4	32	5	5	5	6	6	6	5	5	5	5	5	5	5	5	5	78	5	5	5	5	5	5	6	6	6	6	54
1	3	4	3	2	2	1	4	1	0	1	3	4	4	4	4	4	3	4	27	2	3	3	3	3	3	3	3	3	3	3	3	3	3	3	44	4	4	4	4	4	4	4	4	4	4	40
1	1	4	5	2	2	1	3	1	0	0	3	4	5	5	5	5	4	4	32	6	5	5	5	5	6	5	5	5	5	5	6	6	6	6	81	6	5	6	6	6	6	0	6	6	6	53
1	1	4	2	2	3	1	2	2	0	0	2	4	5	5	4	5	3	1	27	3	5	5	3	2	3	3	5	4	5	2	2	6	5	3	56	5	2	4	5	3	2	4	5	3	4	37
1	2	2	2	1	3	1	2	1	0	0	2	4	4	4	4	5	4	4	29	3	6	6	6	3	5	5	3	4	5	3	3	3	3	6	64	4	4	4	4	4	5	5	5	5	4	44
1	3	3	2	1	2	2	4	2	1	0	1	3	3	4	4	4	3	4	25	3	3	5	3	4	3	3	3	3	3	3	4	3	3	3	49	5	5	5	4	4	5	5	5	2	3	43
1	1	4	3	1	3	1	1	1	0	0	1	4	3	4	4	4	4	5	28	6	3	5	6	5	1	6	6	6	5	6	6	5	5	4	75	5	5	5	5	5	5	6	6	6	6	54
1	1	4	5	2	2	2	1	2	0	0	1	4	4	4	4	4	5	5	30	5	6	6	2	1	2	5	3	3	6	6	6	6	3	4	64	5	5	6	6	5	5	6	6	6	4	54
1	2	4	4	2	3	2	2	3	0	0	3	5	5	5	5	5	1	1	27	3	3	5	4	1	6	2	5	5	5	5	5	5	5	5	64	4	4	4	5	5	4	3	2	4	3	38
1	1	4	5	2	2	2	5	3	1	1	1	4	4	4	4	4	3	2	25	2	6	6	4	4	6	4	1	6	3	4	3	4	3	1	57	6	2	5	6	3	4	4	4	4	3	41
1	1	4	5	2	1	2	2	1	0	0	2	5	4	5	4	4	4	4	30	6	6	6	2	3	5	6	5	5	5	4	5	5	5	5	73	4	4	4	4	4	4	3	3	3	3	36
2	2	4	5	2	2	2	1	1	0	1	3	3	4	3	4	4	3	4	25	2	3	3	4	5	4	4	5	5	5	5	5	4	4	3	61	3	3	3	3	4	3	3	4	4	3	33
1	1	4	4	2	3	2	2	2	0	0	1	5	5	3	4	5	1	3	26	2	5	5	5	5	5	6	5	6	5	5	5	4	6	3	72	3	3	3	3	3	3	3	3	3	3	30
1	1	4	5	2	2	2	2	2	1	0	1	4	4	4	4	5	3	3	27	3	3	5	3	4	5	5	5	5	5	3	4	5	5	4	64	3	1	4	3	2	1	3	4	4	4	29
1	3	1	1	1	1	2	2	4	1	0	4	2	2	2	3	4	3	3	19	3	3	2	2	2	2	2	2	3	3	3	3	3	3	3	39	2	3	3	2	2	2	3	3	4	4	28
1	2	2	5	2	3	2	3	2	0	1	2	4	4	4	4	4	4	4	28	5	5	5	5	5	5	4	4	4	4	6	4	6	6	6	74	4	5	6	6	5	5	5	4	4	4	48
1	2	4	5	2	2	1	4	3	1	0	1	4	2	2	4	3	5	5	25	2	5	5	2	2	5	2	3	2	3	3	3	2	3	4	46	3	3	3	4	4	4	3	3	3	3	33
1	2	4	3	2	3	2	3	4	1	0	1	4	4	4	4	4	2	3	25	2	3	4	3	2	1	3	4	5	3	5	3	3	4	3	48	3	3	4	4	3	4	3	3	4	3	34
1	1	4	5	2	1	1	2	3	0	0	1	4	3	4	4	4	4	4	27	3	4	5	2	2	4	2	3	2	3	3	5	5	4	3	50	3	3	2	3	4	2	4	3	4	4	32
1	3	1	2	1	2	2	1	2	1	0	3	2	2	4	4	4	2	2	20	2	3	2	3	3	3	3	3	3	2	2	4	3	4	4	44	2	2	2	2	1	2	2	2	2	2	19
1	2	2	3	1	2	2	1	3	1	0	1	2	2	2	3	3	3	3	18	2	2	2	2	2	3	2	1	2	2	3	3	3	2	2	33	2	1	2	2	0	3	2	2	2	2	18
1	1	2	4	1	3	2	4	4	1	0	1	5	5	5	5	4	3	3	30	3	6	6	6	6	6	6	6	6	6	6	4	5	5	6	83	5	5	5	5	5	5	5	5	4	4	48
1	1	4	5	2	2	2	2	3	1	1	1	4	4	4	4	4	3	2	25	3	5	4	5	2	2	3	3	3	3	4	3	4	4	1	49	3	3	3	3	3	3	3	3	3	3	30
1	2	4	5	2	3	2	4	3	1	0	2	4	4	4	4	5	3	3	27	5	5	5	5	2	3	5	5	3	5	5	5	3	5	5	66	4	2	4	4	2	2	3	4	4	4	33
2	3	1	2	2	2	2	1	2	0	0	2	4	3	3	3	3	2	2	20	3	4	3	3	4	4	4	4	3	3	2	1	1	3	4	46	2	2	2	2	2	2	3	4	3	4	26
1	1	4	3	1	2	2	2	2	1	1	1	5	4	5	3	5	2	2	26	3	4	3	2	6	5	5	6	5	2	5	6	2	6	1	61	1	0	3	3	3	5	3	3	3	4	28
1	1	4	3	2	1	2	1	2	0	0	1	4	4	5	5	4	3	3	28	3	3	5	5	5	4	5	6	4	5	5	3	4	4	5	66	4	4	5	5	5	4	2	5	5	5	44
1	1	4	5	2	3	2	3	2	0	1	1	4	5	5	5	5	2	2	28	3	3	3	5	4	2	4	3	5	4	4	5	5	4	3	57	4	4	4	4	4	5	5	5	5	5	45
1	3	3	2	1	2	2	3	3	1	0	3	4	3	4	4	4	2	3	24	3	6	6	4	4	4	4	4	4	6	5	3	4	6	3	66	2	1	5	4	3	3	1	1	3	1	24
1	2	4	3	1	2	2	3	1	1	0	1	4	4	4	4	5	5	4	30	5	6	5	5	5	6	6	6	6	6	6	6	6	6	6	86	5	6	5	6	5	5	6	6	6	6	56
1	3	1	3	2	2	1	2	2	1	0	1	3	4	5	4	4	3	3	26	3	5	5	5	5	4	4	5	4	5	5	5	3	3	3	64	1	1	4	4	4	3	3	2	3	3	28
1	2	2	3	2	2	2	5	4	0	0	2	2	2	2	3	3	3	3	18	3	3	3	3	3	2	2	2	2	2	2	2	3	3	3	38	3	3	3	3	3	3	0	1	3	3	25
1	1	2	3	1	2	2	2	2	0	0	1	3	4	4	4	4	4	5	28	2	5	6	4	4	6	6	6	4	4	3	3	4	3	6	66	3	3	6	3	5	3	3	5	5	3	39
1	1	2	2	1	3	1	3	3	1	0	1	3	2	4	3	3	2	4	21	2	5	3	3	5	2	5	3	3	2	3	3	2	4	3	48	4	2	1	2	2	3	1	2	4	3	24
1	3	2	2	1	2	2	2	4	1	0	4	2	2	2	2	3	2	3	16	2	2	2	2	2	2	2	2	3	2	1	3	2	1	3	31	2	2	2	2	2	2	2	2	2	2	20
1	1	4	4	1	2	2	1	1	0	0	1	5	4	5	5	5	2	4	30	3	3	3	5	6	2	5	3	3	3	2	4	5	5	5	57	3	5	5	5	5	5	3	4	4	4	43
1	1	4	2	2	3	2	1	1	0	0	1	3	3	3	3	4	2	3	21	5	6	4	3	3	1	3	4	4	5	3	3	2	3	2	51	4	3	4	4	2	5	4	1	1	2	30
1	2	4	5	2	3	2	3	1	1	0	2	4	4	3	4	4	2	3	24	5	5	5	3	3	2	2	4	2	2	2	2	2	3	1	43	2	2	2	2	2	5	0	5	5	5	30
1	1	3	5	1	2	1	1	2	0	0	1	4	4	4	4	4	3	5	28	3	5	5	2	2	2	3	5	3	5	2	3	2	2	3	47	4	2	4	4	4	4	6	6	6	6	46
1	1	4	4	2	2	1	3	1	0	0	1	3	3	3	3	3	3	3	21	3	3	3	4	4	2	3	3	3	3	3	3	3	3	3	46	2	2	2	2	1	1	1	2	2	2	17
1	4	4	3	2	2	2	5	3	0	0	4	4	4	2	4	4	4	5	27	3	5	3	3	6	2	6	6	3	6	6	3	6	3	1	62	6	4	4	3	6	6	6	6	5	5	51
1	1	4	3	2	2	1	3	3	1	0	1	4	4	4	5	5	2	4	28	4	6	6	3	2	3	3	5	3	3	3	3	3	3	4	54	6	5	5	6	6	5	6	5	6	4	54
1	1	4	3	2	3	2	2	2	0	0	1	4	4	5	5	5	4	3	30	3	3	5	6	4	6	5	4	5	5	3	4	4	5	4	66	4	4	5	4	4	5	4	4	4	4	42
1	1	4	4	2	1	2	1	1	0	0	1	4	3	4	4	3	2	3	23	3	5	3	2	3	3	5	3	3	5	2	3	2	3	4	49	3	4	3	4	3	4	3	2	3	3	32
1	2	2	3	2	1	2	3	2	1	0	2	3	4	4	3	3	2	2	21	3	3	3	3	3	4	2	2	3	2	3	2	2	2	1	38	2	2	1	3	3	2	1	0	3	3	20
1	1	1	5	2	2	2	1	2	0	0	1	5	5	5	4	5	1	1	26	6	6	6	6	6	3	3	3	3	3	3	3	3	3	3	60	3	3	3	5	3	3	3	3	3	3	32
1	1	4	3	2	2	2	2	2	1	0	1	5	4	5	5	4	4	4	31	3	6	6	2	6	4	6	6	3	6	4	6	3	3	6	70	5	6	6	6	6	5	6	5	4	5	54
1	2	4	4	2	2	2	4	2	1	0	2	4	4	4	4	4	2	2	24	3	3	3	3	3	3	3	3	3	3	3	3	3	3	3	45	0	2	2	2	2	2	3	3	3	3	22
1	1	4	5	2	3	2	5	4	1	1	2	4	4	4	4	4	4	3	27	5	5	4	3	4	4	5	5	4	5	3	4	4	5	3	63	2	2	2	4	3	3	1	3	3	3	26
1	1	4	4	2	3	2	4	3	1	0	2	3	3	2	4	4	2	2	20	2	4	5	2	5	2	5	5	4	4	5	5	2	3	2	55	2	1	3	4	4	4	1	2	2	1	24
1	1	3	4	1	2	2	2	3	1	0	1	4	4	4	4	4	2	3	25	2	3	3	3	3	5	3	4	4	3	2	2	2	1	1	41	4	5	5	5	5	4	3	4	3	2	40
1	3	1	5	1	2	2	3	4	1	0	4	2	2	2	3	3	2	2	16	2	2	2	1	1	2	1	3	2	3	2	2	2	3	2	30	2	2	2	2	2	2	2	2	2	2	20
1	3	2	1	1	1	1	5	3	1	0	1	4	4	4	5	5	1	1	24	4	4	4	4	3	3	3	4	4	4	4	4	3	2	2	52	4	4	3	4	5	4	4	4	5	5	42
1	2	2	3	1	2	2	3	3	1	0	2	3	4	3	4	3	3	4	24	4	4	3	3	4	4	3	4	3	4	3	4	4	4	4	55	3	3	4	3	2	3	4	2	4	4	32
1	1	2	2	1	3	2	1	2	0	0	3	5	4	4	3	4	3	1	24	2	2	3	6	5	1	5	2	6	2	1	2	5	4	4	50	6	0	4	3	3	6	3	3	3	4	35
1	1	4	5	2	2	2	2	2	0	0	1	3	4	4	5	4	5	5	30	3	3	5	5	2	1	6	6	4	5	6	5	6	4	5	66	5	0	6	6	5	5	5	4	5	6	47
1	2	4	2	1	3	2	2	3	1	0	1	4	4	5	4	4	2	2	25	3	5	3	5	2	2	3	3	3	3	4	3	3	3	4	49	2	2	3	3	3	2	3	2	3	2	25
2	3	2	2	1	2	1	2	3	0	0	1	4	4	4	3	4	3	3	25	3	4	5	3	3	2	4	5	3	3	2	2	3	2	4	48	1	3	3	3	3	3	1	1	2	2	22
